# Supplementary material for: GbSER02 Interacts With GhVOZ1 to Promote Fiber Elongation by Modulating Gibberellin Synthesis in Cotton
Source: Adv Sci (Weinh). 2025 Jun 25;12(35):e17578. doi: 10.1002/advs.202417578 (PMC12463063; doi:10.1002/advs.202417578)
Supplement: Supplementary file 2 — Supporting Information [file ADVS-12-e17578-s002.xlsx]

## Sheet: Table S1
Table S1 KASP primers for the identification of SNP in CSSL (Chromosome Segment Substitution Line) population
KASP primer code	Primer sequence
Com-KASP-F	ATGGTTGATCTGGCATCACCATTCAATA
GbSER02-KASP-R	GAAGGTGACCAAGTTCATGCTCTTTAAGCTTTGAGCGACCCAAGCG
GhSER02-KASP-R	GAAGGTCGGAGTCAACGGATTCTTTAAGCTTTGAGCGACCCAAGCC

## Sheet: Table S2
Table S2 GO analysis of the difference expressed genes between the control and GbSER02-OE cottons lines
Category	GOID	Description	P value	P adj	Gene ID	Count	Up	Up_Gene ID	Down	Down Gene ID
BP	GO:0006979	response to oxidative stress	9.16077e-06	0.000567968	GhM_A11G0531/GhM_D11G0517/GhM_A03G0370/GhM_D03G1757/GhM_D02G1589/GhM_D03G0063	6	5	GhM_A11G0531/GhM_D11G0517/GhM_A03G0370/GhM_D03G1757/GhM_D02G1589	1	GhM_D03G0063
BP	GO:0006528	asparagine metabolic process	0.000709395	0.012967	GhM_D07G1240/GhM_A09G1187	2	2	GhM_D07G1240/GhM_A09G1187	0
BP	GO:0006529	asparagine biosynthetic process	0.000709395	0.012967	GhM_D07G1240/GhM_A09G1187	2	2	GhM_D07G1240/GhM_A09G1187	0
BP	GO:0006308	DNA catabolic process	0.000836582	0.012967	GhM_A10G0216/GhM_D10G0201	2	2	GhM_A10G0216/GhM_D10G0201	0
BP	GO:0044262	cellular carbohydrate metabolic process	0.00139893	0.0173467	GhM_A07G0648/GhM_D07G0642/GhM_D03G0384/GhM_D09G2617/GhM_D02G0203	5	5	GhM_A07G0648/GhM_D07G0642/GhM_D03G0384/GhM_D09G2617/GhM_D02G0203	0
BP	GO:0006950	response to stress	0.00242494	0.0250577	GhM_A11G0531/GhM_D11G0517/GhM_A03G0370/GhM_D03G1757/GhM_D02G1589/GhM_D03G0063	6	5	GhM_A11G0531/GhM_D11G0517/GhM_A03G0370/GhM_D03G1757/GhM_D02G1589	1	GhM_D03G0063
BP	GO:0006081	cellular aldehyde metabolic process	0.00313611	0.027777	GhM_A07G0648/GhM_D07G0642	2	2	GhM_A07G0648/GhM_D07G0642	0
BP	GO:0009067	aspartate family amino acid biosynthetic process	0.00479912	0.0371932	GhM_D07G1240/GhM_A09G1187	2	2	GhM_D07G1240/GhM_A09G1187	0
BP	GO:0009066	aspartate family amino acid metabolic process	0.00608868	0.0419442	GhM_D07G1240/GhM_A09G1187	2	2	GhM_D07G1240/GhM_A09G1187	0
BP	GO:0032787	monocarboxylic acid metabolic process	0.007364	0.0456568	GhM_A07G0648/GhM_D07G1240/GhM_D07G0642/GhM_A09G1187	4	4	GhM_A07G0648/GhM_D07G1240/GhM_D07G0642/GhM_A09G1187	0
MF	GO:0004601	peroxidase activity	1.62405e-05	0.000534762	GhM_A11G0531/GhM_D11G0517/GhM_A03G0370/GhM_D03G1757/GhM_D02G1589/GhM_D03G0063	6	5	GhM_A11G0531/GhM_D11G0517/GhM_A03G0370/GhM_D03G1757/GhM_D02G1589	1	GhM_D03G0063
MF	GO:0016684	oxidoreductase activity, acting on peroxide as acceptor	1.7881e-05	0.000534762	GhM_A11G0531/GhM_D11G0517/GhM_A03G0370/GhM_D03G1757/GhM_D02G1589/GhM_D03G0063	6	5	GhM_A11G0531/GhM_D11G0517/GhM_A03G0370/GhM_D03G1757/GhM_D02G1589	1	GhM_D03G0063
MF	GO:0016209	antioxidant activity	2.29184e-05	0.000534762	GhM_A11G0531/GhM_D11G0517/GhM_A03G0370/GhM_D03G1757/GhM_D02G1589/GhM_D03G0063	6	5	GhM_A11G0531/GhM_D11G0517/GhM_A03G0370/GhM_D03G1757/GhM_D02G1589	1	GhM_D03G0063
MF	GO:0004066	asparagine synthase (glutamine-hydrolyzing) activity	0.000596876	0.0104453	GhM_D07G1240/GhM_A09G1187	2	2	GhM_D07G1240/GhM_A09G1187	0
MF	GO:0016884	carbon-nitrogen ligase activity, with glutamine as amido-N-donor	0.0012178	0.0149981	GhM_D07G1240/GhM_A09G1187	2	2	GhM_D07G1240/GhM_A09G1187	0
MF	GO:0019842	vitamin binding	0.00128556	0.0149981	GhM_D13G1882/GhM_D05G1777/GhM_D05G1776/GhM_D10G1292	4	1	GhM_D13G1882	3	GhM_D05G1777/GhM_D05G1776/GhM_D10G1292
MF	GO:0030976	thiamine pyrophosphate binding	0.00152515	0.0152515	GhM_D05G1777/GhM_D05G1776	2	0		2	GhM_D05G1777/GhM_D05G1776
MF	GO:0046912	transferase activity, transferring acyl groups, acyl groups converted into alkyl on transfer	0.00243742	0.0213274	GhM_A07G0648/GhM_D07G0642	2	2	GhM_A07G0648/GhM_D07G0642	0
MF	GO:1901681	sulfur compound binding	0.00573255	0.0445865	GhM_D05G1777/GhM_D05G1776	2	0		2	GhM_D05G1777/GhM_D05G1776

## Sheet: Table S3
Table S3 Several amino acid sequences used in this study
Gene ID	Gene name	Species	Amino acid sequence
GbM_A11G0710	GbSER02	G. barbadense	MEFPIQAETS SFNTYFCLLL ANNILQAKGV ENGSNTVISP FSFHLLLSLI AVGSKGRTLE QLFHCLGSKS LEDINSLASQ MVDLASPFNK SNGVSIGEPD LSFVNAAWVA QSLKLKPSFQ EIVEGVYHAI AKEADFANKA EQVVAEVNAW AETATRGLIR NLLTAEALKV INEHTALILA NALYFNGTWA QLFDTSKSKQ RVFHLLNGEK VHVPFMTSNR FERYLYRSFN GYKILKLPYK TSQPTRKFAM HFFLPDAKDG LKNLLQMFKS NPEYFNKRFD LVNEKIFDFW VPRFKFEFEF EASEAMIKMG LDLPFNRSKA EITEMVDSVT EPLFVRKMFH KCLIEVNEEG TEAAASTAVI IEQ…
GhM_A11G0696	GhSER02	G. hirsutum	MEFPIQAETS SFNTYFCLLL ANNILQAKGV ENGSNTVISP FSFHLLLSLI AVGSKGRTLE QLFHCLGSKS LEDINSLASQ MVDLASPFNK SNGVSIGEPD LSFVNAAWVA QSLKLKPSFQ EIVEGVYHAI AKEADFANKA EQVVAEVNAW AETATRGLIR NLLTAEALKV IN
GbM_A03G2007	GbVOZ1	G. barbadense	MQNNSSKNKC TSASHQQMVD NAKNRLNFLQ EQFTDLQAAR KEGRAGDVAV LEEQVYQNLR EWKAELCTPS PASSLLGSLG SFSGDINRLL QLYEEEDDAT SPLKESAVLK PEIDDQSLNP SSLPVIPEDY FVTHEPQEQS FQGFDLCKVS TSANADINYQ LDYHPFDLQQ DFDHGHLLDA NGTEDYVKDA NSNMLPNISP PPSAFMGPKC ALWDCTRPAQ GSDWFQDYCS SFHATLALNE DPPGTNPILR PGGISLKDNL LLDAVRAKAQ GKNVGIPQCE GAATMKSPWN ATELFDLSLL EGEIIREWLF FDKPRRAFES GNRKQRSLPD YSGRGWHESR KQVMKEFAGQ KRSYYMDPQP SGK…
GhM_A03G2071	GhVOZ1	G. hirsutum	MQNNSSKNKC TSASHQQMVD NAKNRLNFLQ EQFTDLQAAR KEGRAGDVAV LEEQVYQNLR EWKAELCTPS PASSLLGSLG SFSDDINRLL QLYEEEDDAT SPLKESAVLK PEIDDQSLNP SSLPVIPEDY FVTHEPQEQS FQGFDLCKVS TSANADINYQ LDYHPFDLQQ DFDHGHLLDA NGTEDYVKDA NSNMLPNISP PPSAFMGPKC ALWDCTRPAQ GSDWFQDYCS SFHATLALNE DPPGTNPILR PGGISLKDNL LLDAVRAKAQ GKNVGIPQCE GAATMKSPWN ATELFDLSLL EGEIIREWLF FDKPRRAFES GNRKQRSLPD YSGRGWHESR KQVMKEFAGQ KRSYYMDPQP SGK…
AT2G42400.1	AtVOZ2	Arabidopsis thaliana	MSNHPKITSAHQNVEEKLRELQERFCHLQAARKEGRHGDLALLEAQISQNIREWQAELTAPSPESSLLGEGISQFLEEFAPLLKLDEEDDATSTLKEHAGAKPDPEGFSQSLCPPEWTSENFSQSPFNGNFSCGFEDALNSTETHGQQLHYGYEGFDPSINSAPDFHDQKLSSNLDITSQYDYIFSEVRQELDNSPSTKLDSSEEIDNFAEFSTPSSVRVPPSAFLGPKCALWDCTRPAQGSEWYLDYCSNYHGTLALNEDSPGTAPVLRPGGISLKDNLLIDALRAKTQGKNVGIPVCEGAVNTKCPWNAAELFHLELVEGETIREWLFFDKPRRAYDSGNRKQRSLPDYSGRGWHESRKQLMKEQEGQKRSYYMDPQPPGPFEWHLFEYQINESDAC…
Solyc02g077450.2.1	SlVOZ1	Solanum lycopersicum	MGKGSKNGALFKDKAKNRVDDLQGMFMNLQSARKESRTHDAGLLEEQVHQMLREWKAELNEPSPASSLQGGSRISSDLYRLLHGEEEDDATSALAAPKPEPDAQKQDVAGFQEDFNATPVMQEQGYQLDDECKNTPLAVNNAGINNEGVATQLDYHSFDLQQDFDQFGFDALNLCLEENLSPIQISPPPSAFLGPKCALWDCPRPAMGSDWCQKSHDYCSDYHAALAPNEGYLGRPPVVRPMGVGLKDSLLFQALSAKAHGKDVGVPECRGAATAKSPWNAPELFDLEVVEGETIREWLFFDKPRRAFESGNRKQRSLPDYNGRGWHESRKQVINDYGGLKRSYYMDPQPMKNLEWHLYEYEINKYDAWALYRLELKLVDGKKSPKGKVMNESVADLQK…

## Sheet: Table S4
Table S4 The primers used for gene cloning, qRT-PCR and vector construction in this study
Primer name	Primer sequences (5’-3’)	Purpose
GbSER02-full-F	ATGGAGTTTCCAATACAGGC	GbSER02 gene cloning
GbSER02-full-R	TTAGGAGTCCAACGAGGGAT
OE-GbSER02-F	ATCGATAAGCTTGATATCGAATTCATGGAGTTTCCAATACAGGCAGAAA	Overexpression vector
OE-GbSER02-R	CCTTTACTCATCATACTAGTGGAGTCCAACGAGGGATTGA
OE-GhVOZ1-F	CCTTTACTCATCATACTAGTATCTTGAGCAGAATTAACAT
OE-GhVOZ1-R	ATGCGGCCGCTCGAGTCGACCCGGGCTAATCTTGAGCAGAATTAA
VIGS-GbSER02-F	GAATTCTATCAAACAAATGGGTTAAGAATGTAA	VIGS vector
VIGS-GbSER02-R	GGTACCATTTCTCTATCCATGGCCTTTAAAAT
VIGS-GhVOZ1-F	CCGGAATTCAACTTAAGTACAATTTTCAT
VIGS-GhVOZ1-R	CGGGGTACCAAAATAGGGAAAAGGGGGGG
qRT-GbSER02-F	TTTCGACTTCTGGGTTCCGA	qRT-PCR
qRT-GbSER02-R	TTCGGTTCCTTCCTCGTTCA
qRT-GhSER02-F	TTTCCAATACAGGCAGAAAC
qRT-GhSER02-R	ATCCATTTTCAACACCTTTTG
qRT-GhVOZ1-F	TTTGACCATGGGCATCTCCT
qRT-GhVOZ1-R	CTTCGGACCCATGAAAGCAG
qRT-XTH2-F	ATGCTTGTGTCTGGTCAGGA
qRT-XTH2-R	CTTGGGCGTTTACACTCTGG
qRT-CPS1-F	CGGAAATGGGTCTGGCTGAT
qRT-CPS1-R	CCGCTCTTGCGACCTTTCAA
qRT-KS-F	GCAATCCATGTTTCCCTGCC
qRT-KS-R	AGGACACATGCCAATGTGGA
qRT-KO-F	GTGGAATCGATTTACGTTGAGG
qRT-KO-R	GGAAGAAATCACGCCAATCTAC
qRT-KAO2-F	AGCATCATAGTTTCTATCCCGG
qRT-KAO2-R	CACGATCTCCTCAATGTATCCA
qRT-GA3ox1-F	TCAGTGCCACTTGTCGATCT
qRT-GA3ox1-R	ATCAGGAGACCTTGCAGCTT
qRT-GA20ox2-1-F	AACTTATGCTCCCACTGCCC
qRT-GA20ox2-1-R	ACAAGGAAGAAACCATGCTGC
qRT-CHS-F	TGCTTGTTGTTTGCTCGGAA
qRT-CHS-R	GCTGTCTGGCAAGATCGTTT
qRT-CHI-F	TGATGCAGAAGCAAAAGCCAT
qRT-CHI-R	TCCCACCTTCTGGTACTGAGCT
qRT-DFR-F	TCCCACCTTCTGGTACTGAGCT
qRT-DFR-R	GGCTTTTGTTGTTCTGCAACAT
qRT-LAR-F	CGGTGATAGCCAATGCTTCTG
qRT-LAR-R	GAACACTTCATTTCGGACCATT
qRT-ANR-F	CCGCAGCTGTGTCTATCAACAC
qRT-ANR-R	AGCAAATTTCCAAGCTGCCTT
qRT-ANS-F	GAGGCCTAGCGAGCAAAATAC
qRT-ANS-R	GTGAGCTTCGACACCGAGAG
